# Supplementary material for: Mapping and Functional Characterization of Homologous Genes AhSUCA06 and AhSUCA16 Underlying Sucrose, Oil and Protein Contents in Peanut ( Arachis hypogaea L.)
Source: Plant Biotechnol J. 2026 Apr 18;24(8):4844–59. doi: 10.1111/pbi.70667 (PMC13387884; doi:10.1111/pbi.70667)
Supplement: Supplementary file 11 — Table S1: Descriptive statistics and genetic heritability (H2) for seed sucrose content (SSC), seed oil content (SOC) and seed protein content (SPC) in the two parents and PI×JT1 RIL population (PJ‐RIL). Table S2: Correlation analysis of the SSC, SOC and SPC in JP‐RIL by BLUP. Table S3: Correlation analysis of the SSC, SOC and SPC in PJ‐RIL by BLUP. Table S4: SSC, SOC and SPC of constructed extreme mixed pool lines. Table S5: The summary of the sequencing quality and alignment results for BSA‐seq analysis. Table S6: QTLs associated with SSC, SOC and SPC identified using BSA‐seq based on ΔSNP‐index, G‐statistic (G), Fisher‐exact test (Fet) and Euclidean distance (ED). Table S7: KASP primer pairs used for linkage maps construction. Table S8: Summary of significant QTL for the SSC, SOC and SOC in two RIL populations. Table S9: Detail description of epistatic QTLs for the SSC, SOC and SPC in two RIL populations. Table S10: Analysis of mutation sites in candidate genes within the OTLs interval. Table S11: The analysis of mutation types arising from CRISPR/Cas9‐induced callus of T0. Table S12: Analysis mutation type in transgenic knockout lines for grafting. Table S13: The target genes in the promoter region identified as AhSUCA06 binding sites by DAP‐seq analysis. Table S14: Sequences of primers used in this study. [file PBI-24-4844-s004.xlsx]

## Sheet: Table S1
Table S1 Descriptive statistics and genetic heritability (H2) for seed sucrose content (SSC), seed oil content (SOC) and seed protein content (SPC) in the two parents and PI×JT1 RIL population (PJ-RIL)
Trait	Environment	Parents			PJ-RIL					Normality analysis			Sig	H2
		PI (%)	JHT1 (%)		Range	Mean	SD	CV (%)		Skew	Kurt	W (P)
SSC	E1	7.76***	2.54		1.62-9.33	4	1.45	36.31		1.11	0.62	0.90（<0.001）	***	0.96
	E2	6.38***	2.61		1.55-8.39	3.72	1.36	36.59		1.08	0.55	0.90（<0.001）
	BLUP	6.95***	2.62		1.94-7.45	3.91	1.29	33.06		1.1	0.27	0.88（<0.001）
SOC	E1	46.66***	57.51		44.50-58.64	53.67	2.61	4.86		-1.07	0.68	0.90（<0.001）	***	0.96
	E2	47.32***	57.2		44.94-58.28	53.52	2.57	4.78		-0.97	0.33	0.92（<0.001）
	BLUP	47.23***	57.21		46.80-57.57	53.53	2.38	4.45		-1.1	0.44	0.95（<0.001）
SPC	E1	27.39***	21.73		20.56-29.89	24.53	1.66	6.77		0.64	0.19	0.95（<0.001）	***	0.88
	E2	28.05***	20.82		19.03-28.60	23.49	1.81	7.69		0.43	-0.28	0.98（<0.001）
	BLUP	27.31***	21.58		20.98-28.18	24.04	1.37	5.7		0.74	0.44	0.89（<0.001）
BLUP, best linear unbiased prediction; CV, coefficient of variation; Kurt, Kurtosis; Skew, Skewness; w, Shapiro-Wilk value; Sig, significance of the effects of the genotype (G), environment (E), and genotype × environment interaction (G×E) as determined by ANOVA; ***, significant at P < 0.001; H2, broad-sense heritability per mean.

## Sheet: Table S2
Table S2 Correlation analysis of the SSC, SOC and SPC in JP-RIL by BLUP
Trait	SSC	SOC	SPC
SSC	1
SOC	-0.97***	1
SPC	0.86***	-0.94***	1
*** significant at P < 0.001.

## Sheet: Table S3
Table S3 Correlation analysis of the the SSC, SOC and SPC in PJ-RIL by BLUP
Trait	SSC	SOC	SPC
SSC	1
SOC	-0.95***	1
SPC	0.77***	-0.91***	1
*** significant at P < 0.001.

## Sheet: Table S4
Table S4 SSC, SOC and SPC of constructed extreme mixed pool lines
High SSC lines ID	SSC (%)	SOC (%)	SPC (%)	Low SSC lines ID	SSC (%)	SOC (%)	SPC (%)
WE2301	6.68	45.7	27.96	WE2317	2.665	54.235	23.405
WE2315	6.825	46.955	26.825	WE2341	2.215	56.865	20.94
WE2322	6.82	47.375	26.855	WE2342	2.56	56.395	21.81
WE2323	6.89	46.675	27.52	WE2344	2.17	55.285	22.525
WE2329	6.625	48.395	25.97	WE2345	3.105	54.395	22.775
WE2336	6.565	47.89	26.485	WE2352	2.21	54.42	23.34
WE2353	6.78	46.51	27.82	WE2364	1.835	56.27	22.105
WE2357	7.12	47.32	25.295	WE2375	1.845	56.15	21.965
WE2360	6.2	48.29	26.15	WE2389	2.715	55.075	22.545
WE2370	6.675	47.57	26.215	WE2397	2.635	56.505	21.46
WE2374	6.18	48.31	26.005	WE2403	2.27	56.635	21.38
WE2376	6.155	47.87	27.415	WE2418	2.59	54.52	23.39
WE2388	6.5	48.045	25.48	WE2452	3	54.715	22.825
WE2395	6.57	49.1	24.86	WE2467	3.085	54.165	23.62
WE2398	6.67	47.105	26.98	WE2468	1.62	56.15	23.17
WE2404	7.37	45.97	27.91	WE2469	1.99	55.26	23.2
WE2424	6.88	46.39	28.075	WE2477	3.14	54.7	21.925
WE2440	6.25	47.54	26.98	WE2496	2.195	55.94	22.17
WE2459	8.45	46.775	25.6	WE2499	2.735	55.195	22.725
WE2464	6.43	47.45	26.505	WE2503	2.755	54.955	23.185
WE2480	7.135	45.93	27.185	WE2536	1.995	55.91	22.625
WE2486	6.95	46.775	27.36	WE2547	2.92	55.105	22.58
WE2489	6.475	47.625	26.66	WE2553	3.59	54.185	22.93
WE2495	6.28	48.155	26.515	WE2554	2.405	56.185	22.88
WE2501	6.605	48.75	25.34	WE2557	2.445	56.79	21.645
WE2504	6.705	48.11	26.05	WE2561	2.48	55.45	22.785
WE2506	6.83	46.74	27.52	WE2563	2.935	54.35	23.515
WE2509	6.905	47.275	27.195	WE2601	2.33	55.5	23.175
WE2519	7.32	49.11	24.78	WE2604	2.87	54.915	22.18
WE2520	6.525	47.57	27.15	WE2609	1.815	56.84	21.795
WE2522	6.6	46.47	28.205	WE2660	3.16	55.02	22.605
WE2523	6.18	48.31	26.345	WE2661	2.47	55.08	22.47
WE2535	6.705	47.425	26.35	WE2665	2.355	55.13	23.07
WE2546	6.955	47.53	26.755	WE2673	1.9	55.7	22.58
WE2550	6.365	47.575	26.81	WE2677	3.275	54.275	23.41
WE2559	6.53	48.605	25.385	WE2679	3.33	53.455	23.64
WE2567	6.815	47.71	25.84	WE2681	2.175	55.62	21.9
WE2573	8.235	44.265	28.85	WE2690	2.19	55.79	22.07
WE2575	7.125	46.59	27.785	WE2701	2.195	55.86	22.58
WE2580	6.605	46.945	27.375	WE2713	2.57	54.985	22.4
WE2600	8.11	45.68	27.15	WE2720	3.48	52.995	23.46
WE2630	6.735	46.2	27.665
WE2632	6.685	47.37	26.815
WE2655	7.07	46.895	27.095
WE2683	6.95	47.105	26.335
WE2687	6.725	46.85	27.135
WE2697	6.5	47.66	26.29
WE2699	7.5	45.46	28.9
WE2705	7.01	47.55	25.995
WE2707	7.06	46.88	26.635
WE2715	6.58	47.905	26.27

## Sheet: Table S5
Table S5 The summary of the sequencing quality and alignment results for BSA-seq analysis
Sample ID	Clean Base (Gp)	Q20 (%)	Q30 (%)	GC Rate (%)	Mapped (%)	Coverage Rate (%)	Mean Depth
JHT1	65.87	92.55	84.08	38.26	98.2	98.72	22.8538
PI	65.11	95.73	89.94	37.46	97.3	99.08	31.5571
HSP	98.88	99.25	97.51	36.78	98.5	98.73	38.5578
LSP	90.33	99.18	97.26	36.66	99	98.73	35.2675
HSP, high sucrose content bulked pool; LSP, low sucrose content bulked pool

## Sheet: Table S6
Table S6 QTLs associated with SSC, SOC and SPC identified using BSA-seq based on ΔSNP-index, G-statistic (G), Fisher-exact test (Fet), and Euclidean distance (ED)
	Chromosome	Start (bp)	End (bp)	Direction
Δ (SNP-index)	A06	2530001	118420000	lower
	A08	2510001	51529986	lower
	A16	1	150720000	lower
G-statistics (G)	A06	8180001	10200000	upper
	A06	29220001	31560000	upper
	A06	57530001	64990000	upper
	A06	65320001	67650000	upper
	A06	73120001	76380000	upper
	A06	94540001	97140000	upper
	A06	97850001	103520000	upper
	A06	105210001	118420000	upper
	A08	44410001	51529986	upper
	A16	146720001	150690000	upper
Fisher-exact test (Fet)	A06	3460001	118420000	lower
	A08	4290001	7290000	lower
	A08	9180001	51529986	lower
	A16	73370001	150720000	lower
Euclidean distance (ED)	A06	88950001	92150000	upper
	A06	97980001	104320000	upper
	A06	104860001	118420000	upper
	A08	40570001	43930000	upper
	A08	44410001	51529986	upper
	A16	146430001	150690000	upper

## Sheet: Table S7
Table S7 KASP primer pairs used for linkage maps construction
Primer ID	Allele	Primer_X	Primer_Y	Primer_C
Tif2.A06.115003248	A/C	GAAGGTGACCAAGTTCATGCTGAGTGGAAAACACCAAGTCACCA	GAAGGTCGGAGTCAACGGATTAGTGGAAAACACCAAGTCACCC	AAATTTGGTGTAGTTCATTGAAATAGGAGTG
Tif2.A06.115128081	G/A	GAAGGTGACCAAGTTCATGCTATCCCAAAATATAAGTCAGGCTCAG	GAAGGTCGGAGTCAACGGATTCTATCCCAAAATATAAGTCAGGCTCAA	GGTCGGATACGTGGACGTAACAATTT
Tif2.A06.115370867	C/T	GAAGGTGACCAAGTTCATGCTGGATAAACTGAAATTGAACGGAAGG	GAAGGTCGGAGTCAACGGATTTTGGATAAACTGAAATTGAACGGAAGA	GAGTGAGTCCCTCTCTTATTGTATCAAA
Tif2.A06.115436566	A/C	GAAGGTGACCAAGTTCATGCTTAATATTAGTACTATTGTAGCTGGAAATAATA	GAAGGTCGGAGTCAACGGATTATATTAGTACTATTGTAGCTGGAAATAATC	GTGGAATATCTTGAAAATCATGATGATGATG
Tif2.A06.115562771	G/A	GAAGGTGACCAAGTTCATGCTAAGAATCCTCCTAGCTGTCCCC	GAAGGTCGGAGTCAACGGATTAAGAATCCTCCTAGCTGTCCCT	ATTCATTCCTGAGGTGTTGACG
Tif2.A06.115625165	T/A	GAAGGTGACCAAGTTCATGCTTTAAATTATCATAAATGGTCCCAAT	GAAGGTCGGAGTCAACGGATTTTAAATTATCATAAATGGTCCCAAA	TTTTGTGTCATCTCCTGCTGAG
Tif2.A06.115680092	C/G	GAAGGTGACCAAGTTCATGCTAAGATCAATGTTTTTCACTAAGCCC	GAAGGTCGGAGTCAACGGATTAAGATCAATGTTTTTCACTAAGCCG	CCATCCAGGAAGGCATGATTAT
Tif2.A06.115805462	C/A	GAAGGTGACCAAGTTCATGCTCATTGTTATCAGTGAGGGAGCTTG	GAAGGTCGGAGTCAACGGATTCATTGTTATCAGTGAGGGAGCTTT	CCCAATTCCTCTCTTCTCTTTCAG
Tif2.A06.115814657	G/A	GAAGGTGACCAAGTTCATGCTGCAACCTAATGGTGAGACTATGC	GAAGGTCGGAGTCAACGGATTCGCAACCTAATGGTGAGACTATGT	TTAAACTTTATCTTTGCCAATGAATTATAGCTCA
Tif2.A06.115930751	C/G	GAAGGTGACCAAGTTCATGCTTCTCCAACTTGTAAACTTGTTTC	GAAGGTCGGAGTCAACGGATTTCTCCAACTTGTAAACTTGTTTG	ATGTAGTTAGCATTAATGAGTGGTA
Tif2.A06.116062484	A/C	GAAGGTGACCAAGTTCATGCTATCCATGTTGGCATTGAAGAAAT	GAAGGTCGGAGTCAACGGATTTCCATGTTGGCATTGAAGAAAG	AGAGAGTAGTTACAATAGCAGCAATTTG
Tif2.A06.116082080	A/C	GAAGGTGACCAAGTTCATGCTATTCTCCCATAGTCAAGATGGCTGA	GAAGGTCGGAGTCAACGGATTATTCTCCCATAGTCAAGATGGCTGC	GGAATCCAAGGCCTGTTGCG
Tif2.A06.116245745	C/T	GAAGGTGACCAAGTTCATGCTTTATACTTCCAAGATCCTGCCATTC	GAAGGTCGGAGTCAACGGATTGATTATACTTCCAAGATCCTGCCATTT	GGTTGGGAGGCAGATCCTCAAC
Tif2.A06.116361331	A/G	GAAGGTGACCAAGTTCATGCTAAAAGGTTATGTTATTTGAATTTGCTCCTA	GAAGGTCGGAGTCAACGGATTAGGTTATGTTATTTGAATTTGCTCCTG	CTTTTATATTTTAGCTTGTACCGACTGTAGG
Tif2.A06.116442611	G/C	GAAGGTGACCAAGTTCATGCTAGCCTTTCCTCTCACGATTCAC	GAAGGTCGGAGTCAACGGATTAGCCTTTCCTCTCACGATTCAG	CTGAGGGCTAGGGTGAGCGTTC
Tif2.A08.43497311	G/A	GAAGGTGACCAAGTTCATGCTCTCTTCAGCCATCTCCCTTGTG	GAAGGTCGGAGTCAACGGATTCTCTTCAGCCATCTCCCTTGTA	ATGTGAAGGATGATCTGAAAGAACTTGG
Tif2.A08.44491007	A/G	GAAGGTGACCAAGTTCATGCTGTTTTTAAATTATTTGAAGGTATTTTTGTCCATA	GAAGGTCGGAGTCAACGGATTTTTAAATTATTTGAAGGTATTTTTGTCCATG	CCAAATTATTCATACACTAACAAAAATACATTCGAA
Tif2.A08.45741511	C/G	GAAGGTGACCAAGTTCATGCTTGCAACAGAATAGTGCAAAATAGATC	GAAGGTCGGAGTCAACGGATTTGCAACAGAATAGTGCAAAATAGATG	ATGATATTTAGTGGGTTCTGAAGCC
Tif2.A08.46464348	G/T	GAAGGTGACCAAGTTCATGCTTTTCAAATTTATCGCCAAACAAAATACAAG	GAAGGTCGGAGTCAACGGATTATTTTCAAATTTATCGCCAAACAAAATACAAT	GATAGGACAAGGCATTGATAAATAAAGACAC
Tif2.A08.47157726	A/G	GAAGGTGACCAAGTTCATGCTATCAAAGTTGTGATAGATCAACGTCTT	GAAGGTCGGAGTCAACGGATTCAAAGTTGTGATAGATCAACGTCTC	CTTACCACAATTATAACGAGTAAGGTTCTTC
Tif2.A08.49311848	A/G	GAAGGTGACCAAGTTCATGCTGGTGGTAGAGCTCTCTCTCTCA	GAAGGTCGGAGTCAACGGATTGTGGTAGAGCTCTCTCTCTCG	CCATCAGAAGAGGATGTGGGAGAAG
Tif2.A16.145528113	G/A	GAAGGTGACCAAGTTCATGCTAGAGGCAGTGTAGTGTAGCG	GAAGGTCGGAGTCAACGGATTCAAGAGGCAGTGTAGTGTAGCA	TGGTGTAAATATTCTTATGTTAATG
Tif2.A16.146151166	C/G	GAAGGTGACCAAGTTCATGCTGACCAAGTCGTATGTTTTCAAAGTC	GAAGGTCGGAGTCAACGGATTGACCAAGTCGTATGTTTTCAAAGTG	CTCACTTTTCTCTAAATTCAAGCTCTTGGTA
Tif2.A16.146640368	C/G	GAAGGTGACCAAGTTCATGCTGACCTACCAGCAGCTTCCTTC	GAAGGTCGGAGTCAACGGATTGACCTACCAGCAGCTTCCTTG	GATCACTTTTTTAGCAAACATTAAATTC
Tif2.A16.147170738	G/A	GAAGGTGACCAAGTTCATGCTCTATCTTTACACTATGTTTGGTTTAAGAG	GAAGGTCGGAGTCAACGGATTTCTATCTTTACACTATGTTTGGTTTAAGAA	CTCATTTTCCTTTCACCAATTTTCTTTCCTC
Tif2.A16.147259372	A/T	GAAGGTGACCAAGTTCATGCTTGAACAATTGAACTTTATTTCACATACTGA	GAAGGTCGGAGTCAACGGATTTGAACAATTGAACTTTATTTCACATACTGT	GGTATGAACATTTATTGGAATCTTAATATGATGT
Tif2.A16.147884905	C/A	GAAGGTGACCAAGTTCATGCTCCTTCAAGCACTGCCTCAACAC	GAAGGTCGGAGTCAACGGATTCCTTCAAGCACTGCCTCAACAA	CAGCATAACACATTGTTGAAGAAGC
Tif2.A16.148104817	T/A	GAAGGTGACCAAGTTCATGCTGAAGTATCGGATGGCACTAGCT	GAAGGTCGGAGTCAACGGATTGAAGTATCGGATGGCACTAGCA	CCTTCTGGTGTTTCAGCAACAATAGTG
Tif2.A16.148167815	ATC/TCATGGAGGTTCCACACACGTACCAGAGAAGCTTCTCAATCTAGTTGCAATCTTTAAGAAATTTGCATGTTTTTATTTTCTTCTTAGATTATATAGTTCTAGTAGTAGTGTGAAACCTTAGCTTGTTCTTATTATTATCTATATATATTATACATATCTATGTACATTATTACATAGTTATATAATAGATATATGCTAATATAGTATTAGCTATCAATTATATATAGTTTTGTTATGCTTTTGCCTTATAATATTAATGTACTTTAAGGACAAAGTTTGCTAGTTATGTATCTTGGTGTTCCCTTCATTTTCCTAATTCTCTTTTCAGTTGCTAAACAAATCTCTTGAATTTTTATTTTTAGGTAACTATATTCTAAATTTGTCTAAATAGTTGT…	GAAGGTGACCAAGTTCATGCTTGAATCGAGGGATTATGTGTTCATC	GAAGGTCGGAGTCAACGGATTGTTGCTAGCAAAATTTGCCCAACAA	GATTTATGTGCAAACAACAATTATAAAAGGACAT
Tif2.A16.148175144	G/A	GAAGGTGACCAAGTTCATGCTGATGCTGGTTGTTGTGATCCAAAAC	GAAGGTCGGAGTCAACGGATTGATGCTGGTTGTTGTGATCCAAAAT	CCTGCGACTGTAGGTTGTACTTCTACATT
Tif2.A16.148400407	C/T	GAAGGTGACCAAGTTCATGCTTCCGTTTGGAACAAGACTCTG	GAAGGTCGGAGTCAACGGATTGTTCCGTTTGGAACAAGACTCTA	TGAAATATTGCAGAAAAGAAGAGAG
Tif2.A16.148564767	A/T	GAAGGTGACCAAGTTCATGCTCCCTTGCTTTTGCTTGAGATACACA	GAAGGTCGGAGTCAACGGATTCCCTTGCTTTTGCTTGAGATACACT	CAGAGTGAGAAAAACATCGAGAGAGAAA
Tif2.A16.148726504	C/G	GAAGGTGACCAAGTTCATGCTTATACATTTATATACAAAAATATTAGTGACTGAG	GAAGGTCGGAGTCAACGGATTTATACATTTATATACAAAAATATTAGTGACTGAC	TCAAACTGCAATAATCATCAATCAAGCAAAC

## Sheet: Table S8
Table S8 Summary of significant QTL for the SSC, SOC and SOC in two RIL populations
Population	QTL	Trait	Chromosome	Environment	Position	Left-Right Marker	LOD	PVE(%)	Add	Physical position (Mb)
JP-RIL	qA06.1	SSC	A06	E1	2.1	Tif2.A06.115805462-Tif2.A06.115930751	42.91	24.02	0.8	115.80-115.93
				E2	2.1	Tif2.A06.115805462-Tif2.A06.115930751	50.98	27.63	0.82	115.80-115.93
	qA08.1		A08	E1	4.4	Tif2.A08.44491007-Tif2.A08.45741511	7.1964	3.5248	0.3039	44.49-45.74
				E2	5.9	Tif2.A08.45741511-Tif2.A08.46464348	10.9282	4.6985	0.334	45.74-46.46
	qA16.1		A16	E1	12	Tif2.A16.148104817-Tif2.A16.148167815	60.326	37.6678	0.9928	148.10-148.17
				E2	12.1	Tif2.A16.148167815-Tif2.A16.148400407	60.563	34.8545	0.9103	148.17-148.40
	qA06.1	SOC	A06	E1	2.1	Tif2.A06.115805462-Tif2.A06.115930751	38.3163	21.5648	-1.372	115.80-115.93
				E2	2.1	Tif2.A06.115805462-Tif2.A06.115930751	47.7513	26.1641	-1.4941	115.80-115.93
	qA08.1		A08	E1	5.5	Tif2.A08.44491007-Tif2.A08.45741511	11.2072	5.5164	-0.687	44.49-45.74
				E2	5.9	Tif2.A08.45741511-Tif2.A08.46464348	14.1992	6.4078	-0.7304	45.74-46.46
	qA16.1		A16	E1	12.2	Tif2.A16.148167815-Tif2.A16.148400407	58.8622	37.4728	-1.7907	148.17-148.40
				E2	12.2	Tif2.A16.148167815-Tif2.A16.148400407	57.7598	33.6139	-1.6742	148.17-148.40
	qA06.1	SPC	A06	E1	2.1	Tif2.A06.115805462-Tif2.A06.115930751	36.9433	24.0396	0.9183	115.80-115.93
				E2	2.1	Tif2.A06.115805462-Tif2.A06.115930751	26.1237	16.9539	0.7311	115.80-115.93
	qA16.1		A16	E1	12.2	Tif2.A16.148167815-Tif2.A16.148400407	44.8975	32.4427	1.0011	148.17-148.40
				E2	12.3	Tif2.A16.148400407-Tif2.A16.148564767	38.5309	25.321	0.932	148.40-148.56
PJ-RIL	qA06.1	SSC	A06	E1	3.2	Tif2.A06.115436566-Tif2.A06.115805462	40.4671	29.6999	-0.8093	115.43-115.81
				E2	3.2	Tif2.A06.115436566-Tif2.A06.115805462	34.6334	24.827	-0.7076	115.43-115.81
	qA08.1		A08	E1	7.8	Tif2.A08.46464348-Tif2.A08.47157726	2.5557	1.3786	-0.1749	46.46-47.16
				E2	7.7	Tif2.A08.45741511-Tif2.A08.46464348	4.3425	2.4483	-0.2227	45.74-46.46
	qA16.1		A16	E1	11	Tif2.A16.148167815-Tif2.A16.148400407	42.0331	31.1643	-0.8289	148.17-148.40
				E2	10.8	Tif2.A16.148104817-Tif2.A16.148167815	40.5781	30.6079	-0.7857	148.10-148.17
	qA06.1	SOC	A06	E1	3.2	Tif2.A06.115436566-Tif2.A06.115805462	34.4081	26.6009	1.3762	115.43-115.81
				E2	3.2	Tif2.A06.115436566-Tif2.A06.115805462	33.9755	24.7821	1.3204	115.43-115.81
	qA08.1		A08	E1	7.7	Tif2.A08.45741511-Tif2.A08.46464348	5.4094	3.3075	0.4869	45.74-46.46
				E2	7.7	Tif2.A08.45741511-Tif2.A08.46464348	7.6757	4.567	0.5681	45.74-46.46
	qA16.1		A16	E1	10.9	Tif2.A16.148167815-Tif2.A16.148400407	36.2851	28.0351	1.4126	148.17-148.40
				E2	10.8	Tif2.A16.148104817-Tif2.A16.148167815	37.3731	28.1692	1.4078	148.10-148.17
	qA06.1	SPC	A06	E1	3.2	Tif2.A06.115436566-Tif2.A06.115805462	25.9332	23.3608	-0.8147	115.43-115.81
				E2	3.4	Tif2.A06.115805462-Tif2.A06.115930751	27.3251	23.7609	-0.8687	115.80-115.93
	qA16.1		A16	E1	10.7	Tif2.A16.148104817-Tif2.A16.148167815	21.6998	18.8584	-0.7318	148.10-148.17
				E2	10.8	Tif2.A16.148104817-Tif2.A16.148167815	22.2746	18.7374	-0.7714	148.10-148.17
LOD, logarithm of odds; PVE, phenotype variance explained; Add, additive effect.

## Sheet: Table S9
Table S9 Detail description of epistatic QTLs for the SSC, SOC and SPC in two RIL populations
Population	Trait	Epi-QTL1	Epi-QTL2	LOD	PVE(%)	Add1	Add2	AddbyAdd	Environment
JP-RIL	SSC	qA06.1	qA16.1	50.32	79.19	0.77	0.89	0.67	E1
		qA06.1	qA16.1	48.98	78.62	0.79	0.82	0.62	E2
	SOC	qA06.1	qA16.1	42.5045	69.5386	-1.3229	-1.6133	-1.1586	E1
		qA06.1	qA16.1	52.0912	77.399	-1.4316	-1.4798	-1.1918	E2
	SPC	qA06.1	qA16.1	19.205	61.196	0.7062	0.9125	0.5545	E1
		qA06.1	qA16.1	27.0693	63.9565	0.8831	0.8036	0.661	E2
PJ-RIL	SSC	qA06.1	qA16.1	42.7913	77.7114	-0.8179	-0.8158	0.6035	E1
		qA06.1	qA16.1	40.8156	72.2449	-0.7262	-0.802	0.589	E2
	SOC	qA06.1	qA16.1	30.6196	68.5835	0.0081	1.3729	-1.0248	E1
		qA06.1	qA16.1	29.4198	66.5584	0.037	1.4612	-0.9972	E2
	SPC	qA06.1	qA16.1	9.54	49.3679	-0.8633	-0.7788	0.4519	E1
		qA06.1	qA16.1	10.5013	49.7532	-0.8246	-0.7169	0.4582	E2
LOD, logarithm of odds; PVE, phenotype variance explained; Add, additive effect.

## Sheet: Table S10
Table S10 Analysis of mutation sites in candidate genes within the QTLs interval
Gene ID	Chromosome	Location	Annotation	Mutation position	Base variation	Mutation type	Amino acid variation
arahy.G8H34X	Arahy.06	115436311-115436946(+)	uncharacterized protein	115436566	A>C	missense variant	Asn>His
arahy.ZAPI4Q	Arahy.06	115442000-115451500(+)	pre-mRNA-processing protein 40A	115443235	C>T	missense variant	Pro>Leu
arahy.WX42FR	Arahy.06	115558879-115563736(+)	Pentatricopeptide repeat (PPR-like) superfamily protein	115561793	T>TC	frameshift variant	Ser-
arahy.82WHW6	Arahy.06	115620486-115629686(+)	cirhin-like isoform 1	115625165	T>A	missense variant	Phe>Ile
arahy.X0BQJV	Arahy.06	115678801-115682740(-)	receptor-like protein kinase 2	115680306	T>C	missense variant	Asn>Ser
arahy.X0BQJV	Arahy.06	115678801-115682740(-)	receptor-like protein kinase 2	115680314	G>C	missense variant	Asn>Lys
arahy.X0BQJV	Arahy.06	115678801-115682740(-)	receptor-like protein kinase 2	115681014	C>T	missense variant	Ser>Asn
arahy.X0BQJV	Arahy.06	115678801-115682740(-)	receptor-like protein kinase 2	115681267	C>T	missense variant	Alar>Thr
arahy.X0BQJV	Arahy.06	115678801-115682740(-)	receptor-like protein kinase 2	115681338	C>T	missense variant	Gly>Glu
arahy.46MHT5	Arahy.06	115693485-115695464(-)	receptor-like protein kinase 2	115693659	C>G	missense variant	Glu>Asp
arahy.XBV0BG	Arahy.06	115708581-115711820(-)	receptor-like protein kinase 2	115709777	G>C	missense variant	Leu>Val
arahy.XBV0BG	Arahy.06	115708581-115711820(-)	receptor-like protein kinase 2	115709780	A>C	missense variant	Leu>Val
arahy.XBV0BG	Arahy.06	115708581-115711820(-)	receptor-like protein kinase 2	115709782	G>T	missense variant	Thr>Asn
arahy.XBV0BG	Arahy.06	115708581-115711820(-)	receptor-like protein kinase 2	115709785	A>T	missense variant	Val>Glu
arahy.XBV0BG	Arahy.06	115708581-115711820(-)	receptor-like protein kinase 2	115710566	T>G	missense variant	Asn>His
arahy.XBV0BG	Arahy.06	115708581-115711820(-)	receptor-like protein kinase 2	115710575	G>C	missense variant	His>Asp
arahy.XBV0BG	Arahy.06	115708581-115711820(-)	receptor-like protein kinase 2	115710608	G>C	missense variant	Leu>Val
arahy.XBV0BG	Arahy.06	115708581-115711820(-)	receptor-like protein kinase 2	115710619	G>T	missense variant	Ala>Glu
arahy.XBV0BG	Arahy.06	115708581-115711820(-)	receptor-like protein kinase 2	115711202	C>G	missense variant	Val>Leu
arahy.IJ3JTU	Arahy.06	115728057-115731266(-)	receptor-like protein kinase 2	115729006	T>A	missense variant	His>Leu
arahy.M5E8P8	Arahy.06	115732583-115735765(-)	receptor-like protein kinase 2	115735348	C>G	missense variant	Gly>Arg
arahy.M5E8P8	Arahy.06	115732583-115735765(-)	receptor-like protein kinase 2	115735605	G>C	missense variant	Ser>Phe
arahy.NYYS8D	Arahy.06	115770899-115774096(-)	receptor-like protein kinase 2	115772512	G>A	missense variant	Ala>Val
arahy.NYYS8D	Arahy.06	115770899-115774096(-)	receptor-like protein kinase 2	115772513	C>A	missense variant	Ala>Ser
arahy.NYYS8D	Arahy.06	115770899-115774096(-)	receptor-like protein kinase 2	115772662	C>T	missense variant	Gly>Glu
arahy.2TEC20	Arahy.06	115783253-115786510(-)	receptor-like protein kinase 2	115784647	C>G	missense variant	Val>Leu
arahy.42CAD1	Arahy.06	115805353-115807508(+)	uncharacterized protein	115805462	C>A	stop gained	Ser>*
arahy.QB6IYV	Arahy.16	148117727-148119553(-)	uncharacterized protein	148118973	T>C	missense variant	Asn>Asp
arahy.3URM83	Arahy.16	148166564-148170473(+)	exocyst subunit exo70 family protein G1	148167815-148167817	ATC>3911 bp insertion	frameshift variant	-
arahy.ERGP6F	Arahy.16	148173714-148176071(-)	flavodoxin family protein / radical SAM domain-containing protein	148175144	G>A	missense variant	Arg>Cys
arahy.HZ5YWF	Arahy.16	148546296-148548040(+)	Unknown protein	148547422	TCG>T	frameshift variant	Ala-

[truncated: 4 more sheets: Table S11, Table S12, Table S13, Table S14]
